# Supplementary material for: Genotyping by PCR and High-Throughput Sequencing of Commercial Probiotic Products Reveals Composition Biases
Source: Front Microbiol. 2016 Nov 3;7:1747. doi: 10.3389/fmicb.2016.01747 (PMC5093124; doi:10.3389/fmicb.2016.01747)
Supplement: Table S1 — Sample contents. Gray boxes denote a probiotic claimed in the product. [file Table1.XLSX]

## Sheet: Tab_S1_Product contents
Manufacturer	Product	Sample number	Manufacturer	B. lactis	B. breve	B. bifidum	B. infantis	B. longum	L. acidophilus	L. helveticus	L. bulgaricus	L. gasseri	L. fermentum	L. rhamnosus	L. reuteri	L. paracasei	L. casei	L. salivarius	L. plantarum	L. brevis	P. pentosaceus	L. lactis	S. thermophilus		B. lactis Bl-04	B. lactis Bi-07	B. lactis HN019	L. acidophilus NCFM	L. acidophilus La-14	L. rhamnosus HN001	L. paracasei Lpc-37				Label Claim (billion cfu)	CFU detection point	Months to expiration	Delivery Format
Merical	Daily Fiber with Probiotic Powder	1	A																																0.5*	yes	13.2	Powder	0	5	0	5	3	5	4	5	0	5	5
Merical	Daily Fiber & Probiotic	2	A																																1.0*	yes	14.2	Cellulose capsule	0	0	0	5	0	0	0	0	0	0	0
Merical	Daily Probiotic With Digestive Enzymes	3	A																																na	yes	5.1	Cellulose capsule	0	0	0	0	0	0	0	0	0	0	0
Merical	Probiotic Colon Support	4	A																																1.5*	yes	17.2667	Cellulose capsule	0	0	0	0	0	0	0	0	0	0	0
Merical	Probiotic Packets	5	A																																1.5*	yes	5.1	Stick pack	0	0	0	0	0	0	0	0	0	3	0
Merical	Daily Probiotic	6	A																																5.0*	yes	13.2	Cellulose capsule	0	0	0	0	0	0	0	0	0	0	0
Merical	Children's Probiotic Chewable Tablet	7	A																																5.0*	yes	6.13333	chewable tablet	0	0	0	0	5	0	5	3	0	0	0
Merical	Women's Probiotic	8	A																																5.0*	yes	5.1	Cellulose capsule	0	0	0	0	0	0	0	0	0	0	0
Merical	Cholesterol Health Probiotic	9	A																																5.0*	yes	6.13333	Cellulose capsule	0	0	0	0	0	0	0	0	0	0	0
Merical	4-Strain Probiotic	10	A																																5.0*	yes	8.1	Cellulose capsule	0	0	0	0	0	0	0	0	0	0	0
Merical	Children's Probiotic Chocolate Bears	11	A																																5*	yes	12.1667	Chocolate cube
Merical	Healthy Balance Probiotic	12	A																																10.0*	yes	0	Cellulose capsule	0	0	0	0	0	0	0	0	0	0	0
Merical	Probiotic with Lactobacillus Rhamnosus GG	13	A																																10.0*	yes	12.2	Cellulose capsule	0	0	0	0	0	0	0	0	0	0	0
Merical	Weight Management Probiotics	14	A																																10.0*	yes	6.13333	Cellulose capsule	0	0	0	0	0	0	0	0	0	0	0
Merical	Mature Adult Probiotic	15	A																																15.0*	yes	9.13333	Cellulose capsule	0	0	0	0	0	0	0	0	0	0	0
Merical	Super Probiotic	16	A																																20.0*	yes	15.1667	Cellulose capsule	0	0	0	0	0	0	0	0	0	0	0
NBTY	Controlled Delivery Probiotic CD	17	B																																2.0*	yes	4.06667	Tablet	5	0	0	0	0	0	0	5	0	0
NBTY	Ultra Strength Probiotic 10	18	B																																20.0*	yes	12.1667	Veggie cellulose capsule	4	0	0	0	0	0	5	5	0	0
NBTY	Gas & Bloating Formula Probiotic GX	19	B																																20.0*	yes	5.1	Veggie cellulose capsule	5	0	0	0	0	0	3	5	0	0
NBTY	Acidophilus Probiotic	20	B																																0.1*	yes	13.1333	Tablet	5	0	0	0	0	0	0	5	0	0
Natren	Natren Healthy Trinity	21	C																																30	no	10.6	Gelatin capsule	5	0	3	3	3	0	0	5	0	5
RNL	Ultimate Flora Everyday 60ct	22	D																																15	no	18.2333	Vegetable capsule	5	0	0	3	0	0	0	5	0	0
RNL	Ultimate Flora Woman's care 30ct	23	D																																15	no	19.2667	Vegetable capsule	5	0	0	3	0	0	0	5	0	0
RNL	Ultimate Flora Senior care 30ct	24	D																																30	no	15.2333	Vegetable capsule	5	0	0	3	0	0	0	5	0	0
RNL	Ultimate Flora baby probiotic 60 servings	25	D																																4	no	11.1667	Powder	3	0	3	0	0	0	3	3	0	0
Nature's Way	Nature's Way Primadophilus optima Women's	26	E																																50	no	0.966667	Vegetable capsule	5	0	0	0	5	0	5	5	0	5
Nature's Way	Nature's Way Primadophilus optima once daily	27	E																																35	no	18.2333	Vegetable capsule	5	0	0	3	0	5	0	5	0	5
Nature's Way	Nature's way immunables vanilla	28	E																																10	no	11.1667	Stick pack	0	0	0	0	5	0	5	5	0	5
Jarro	Jarro-Dophilus EPS travel size 15ct	29	F																																5	no	11.1667	Vegetable capsule	5	0	0	5	5	5	0	5	0	0
Jarro	Jarro-Dophilus EPS higher potency 30ct	30	F																																25	no	13.1333	Vegetable capsule	0	0	3	0	5	0	0	3	0	0
RNL	Ultimate Flora Women's vaginal 30ct	31	D																																50	no	18.2333	Vegetable capsule	5	0	0	3	0	0	0	5	0	0
HW	Nature's Way Primadophilus optima Advanced	32	G																																60	no	17.1667	Vegetable capsule	5	0	0	3	0	5	0	5	0	5
UAS	Garden of life Once daily ultra	33	H																																90	no	14.1667	Vegetable capsule	5	0	0	3	5	5	5	5	0	0
HVL	Garden of Life RAW vaginal care	34	I																																50	no	18.3333	Vegetable capsule	0	0	0	0	5	0	5	0	5	0
UAS	Garden of Life Urinary Tract+	35	H																																50	no	13.1333	Vegetable capsule	5	0	0	3	0	0	0	0	5	5
UAS	Garden of life once daily	36	H																																30	no	19.2667	Vegetable capsule	3	0	0	0	0	0	5	0	5	5
UAS	Garden of life Oce daily women's	37	H																																50	no	21.3	Vegetable capsule	5	5	0	0	0	0	0	5	5	3
UAS	Garden of Life Once daily men's	38	H																																50	no	16.2	Vegetable capsule	0	0	0	0	5	5	5	0	5	5
UAS	Garden of Life Prostate +	39	H																																50	no	18.2333	Vegetable capsule	5	0	0	3	0	0	0	5	0	0
HVL	Garden of Life RAW Men	40	I																																85	no	19.2	Vegetable capsule	0	0	0	0	5	0	5	0	5	0
HVL	Garden of Life RAW Women's	41	I																																85	no	19.5667	Vegetable capsule	0	0	0	0	5	0	5	0	5	0
UAS	UP4 A happier inside Adult	42	H																																15	no	14.1667	Vegetable capsule	5	5	0	3	5	0	5	5	0	0
UAS	UP4 A happier inside Senior	43	H																																25	no	18.2333	Vegetable capsule	3	0	0	0	0	0	5	0	5	5
UAS	UP4 A happier inside Kids cubes	44	H																																1	no	14.2	Vanillia cube	5	5	0	5	5	5	5	5	5	5
?	365 Everyfay Value High potency pro complex	45	J																																50.0*	yes	19.2667	Vegetable capsule	5	5	5	0	0	3	5	5	0	0
?	365 Everyfay Value Daily Probiotic	46	J																																4.0*	yes	19.2667	Tablet	5	5	5	3	5	5	5	5	5	5
BeeHive	Florajen3	47	K																																15	no	13.1333	Gelitin capsule	5	5	0	5	5	5	5	5	5	5
Food State	Megafoods Megaflora	48	L																																20	no	16.2333	Vegetable capsule	5	3	5	5	5	5	5	5	5	5
?	Willy Street Co-op Acidophilus & Bifidus	49	M																																0.5	no	5.03333	Gelatin capsule	5	5	0	5	5	5	5	5	5	5
?	Solaray Multidophilus 12	50	N																																20.0*	yes	17.2	Vegetable capsule	5	5	0	3	5	5	5	5	5	5
?	Ultimate probiotic 12/12 formula	51	O																																12	no	15.1667	Veggie cellulose capsule	3	5	0	0	5	5	0	5	0	0
?	Flora Advanced Adult's probiotic	52	P																																34.0*	yes	14.1667	Veggie cellulose capsule	0	3	5	0	5	5	5	3	0	0
																																			* Determined at time of manufacture.				5	0	0	3	0	0	0	5	0	5
																																							5	0	0	3	0	0	0	5	0	5
																																							5	0	0	0	0	0	0	5	0	0
																																							0	0	5	0	5	3	5	5	0	5
																																							5	0	3	0	0	5	0	5	0	5
																																							5	0	0	0	0	0	0	5	0	5
																																							5	5	0	5	5	5	5	5	5	5
																																							3	0	0	0	0	0	0	5	5	0
																																							5	0	0	0	5	0	5	5	0	0
																																							5	0	3	0	5	0	5	0	0	5
																																							0	0	3	0	5	0	5	0	0	5
																																								0	0	0	0	0
																																								0	0	0	0	0
																																								0	0	0	0	0
																																								0	0	5	0	0
																																								0	0	0	5	0
																																								0	0	0	0	0
																																								0	0	0	0	0
																																								0	0	0	0	0
																																								0	0	0	0	0
																																								0	0	0	0	0
																																								0	0	0	0	0
																																								0	0	0	0	0
																																								0	0	0	0	0
																																								0	0	0	0	0
																																								0	0	0	0	0
																																								0	0	0	0	0
																																								5	0	0	3	0
																																								0	0	0	0	0
																																								0	0	3	0	0
																																								0	0	0	0	0
																																								0	0	0	0	0
																																								0	0	0	5	0
																																								0	0	0	0	0
																																								0	0	0	5	0
																																								0	0	0	5	0
																																								0	0	0	0	0
																																								0	0	5	5	5
																																								0	0	0	0	0
																																								0	0	5	0	0
																																								0	0	5	3	0
																																								0	0	0	5	0
																																								0	0	5	5	0
																																								0	0	0	5	0
																																								0	0	0	0	5
																																								5	0	0	5	0
																																								0	0	0	5	0
																																								0	0	0	5	0
																																								5	0	0	5	0
																																								5	0	0	5	0
																																								0	0	0	3	5
																																								5	0	0	3	5
																																								0	0	0	5	0
																																								0	0	0	5	0
																																								0	0	0	0	0
																																								0	0	0	5	0
																																								0	0	0	0	5
																																								0	0	0	5	0
																																								0	0	0	3	5
																																								5	0	0	0	0
																																								0	0	0	0	5
																																								5	0	5	5	0
																																								0	0	5	5	0
[truncated: 43 more columns]
