# Supplementary material for: Genotyping by PCR and High-Throughput Sequencing of Commercial Probiotic Products Reveals Composition Biases
Source: Front Microbiol. 2016 Nov 3;7:1747. doi: 10.3389/fmicb.2016.01747 (PMC5093124; doi:10.3389/fmicb.2016.01747)
Supplement: Table S2 — Strains used to develop the mPCR in silico. Accession numbers for whole genome sequences are noted if available. GenBank accession numbers are noted for strains without associated genome sequences. [file Table2.XLSX]

## Sheet: Tab_S2_Strains
B. bifidum		B. breve		B. longum/B. infantis		B. lactis		L. acidophilus		L. brevis		L. bulgaricus		L. casei/ L. paracasei		L. fermentum		L. gasseri		L. helveticus		L. plantarum		L. reuteri		L. rhamnosus		L. salivarius		L. lactis		P. pentosaceus		S. thermophilus
Strain	Bioproject/Genbank	Strain	Bioproject/Genbank	Strain	Bioproject/Genbank	Strain	Bioproject/Genbank	Strain	Bioproject/Genbank	Strain	Bioproject/Genbank	Strain	Bioproject/Genbank	Strain	Bioproject/Genbank	Strain	Bioproject/Genbank	Strain	Bioproject/Genbank	Strain	Bioproject/Genbank	Strain	Bioproject/Genbank	Strain	Bioproject/Genbank	Strain	Bioproject/Genbank	Strain	Bioproject/Genbank	Strain	Bioproject/Genbank	Strain	Bioproject/Genbank	Strain	Bioproject/Genbank
ATCC 29521	PRJDB56	12L	PRJNA214949	105-A	PRJDB3123	AD011	PRJNA19423	ATCC 4796	PRJNA31477	ATCC 367	PRJNA404	2038	PRJNA16120	8700	PRJNA30077	3872	PRJNA213970	202-4	PRJNA36379	CAUH18	PRJNA292623	16	PRJNA198762	1E1	KX790943	ATCC 53103	PRJDA40637	ACS-116-V-Col5a	PRJNA49443	AI06	PRJNA260691	ATCC 25745	PRJNA398	ASCC 1275	PRJNA222865
Bb-06	KX790926	689b	PRJNA214955	157F	PRJDA32051	ATCC 25527	PRJNA41423	FSI4	PRJNA271341	KB290	20092	ATCC 11842	PRJNA16871	ATCC 25302	PRJNA31513	CECT 5716	PRJNA43533	224-1	PRJNA40683	CNRZ32	PRJNA46731	5-2	PRJNA257680	100-23	PRJNA13431	ATCC 8530	PRJNA73355	ATCC 11741	PRJNA31503	CV56	PRJNA60377	SL4	PRJNA222573	CNRZ1066	PRJNA13163
BF3	PRJNA270902	ACS-071-V-Sch8b	PRJNA51077	1-6B	PRJNA89647	ATCC 27673	PRJNA133057	La-14	PRJNA196176	Lbr-35	KX790930	ATCC BAA-365	PRJNA403	12A	PRJNA68455	DGCC 11865	KX790936	ATCC 33323	PRJNA84	DPC 4571	PRJNA17811	ATCC 14917	PRJNA31515	CF48-3A	PRJNA31553	CASL	PRJNA72235	CECT 5713	PRJNA43535	DGCC 10042	KX790955	IE-3	PRJEA80991	DGCC 2058	KX775426
BGN4	PRJNA21077	Bb-03	KX790927	2-2B	PRJNA89651	B420	PRJNA156973	NCFM	PRJNA82			CNCM I-1632	PRJNA67859	21-1	PRJNA68459	DGCC 1925	KX790935	CECT 5714	PRJNA163367	DSM 20075	PRJNA34619	B21	PRJNA271910	DSM 20016	PRJNA15766	GG (ATCC 53103)	PRJEA32195	GJ-24	PRJNA67679	DGCC 10195	KX790956	DGCC 1631	KX790963	DGCC 715	KX775424
NCIMB 41171	PRJNA30055	BR3	PRJNA270903	35B	PRJNA89649	BB-12	PRJNA42883					CNCMI-1519	PRJNA67861	32G	PRJNA68463	F-6	PRJNA49143	JV-V03	PRJNA31487	H10	PRJNA49153	CGMCC1.557	PRJNA292463	I5007	PRJNA206042	HN001	PRJNA29219	Ls33	KX790945	DGCC 10214	KX790957	DGCC 1628	KX790962	DGCC 7666	KX775427
PRL2010	PRJNA42863	CECT 7263	PRJNA67403	44B	PRJNA89645	Bi-07	PRJNA156975					Lb-87	KX790934	A2-362	PRJNA68465	IFO 3956	PRJDA18979	Lg-36	KX790937	H9	PRJNA49151	CMPG5300	PRJNA193572	IRT	PRJNA276785	Lc 705	PRJEA32197	NIAS840	PRJNA66655	DGCC 10218	KX790958			DGCC 7698	KX775428
S17	PRJNA51963	DPC 6330	PRJNA71589	ATCC 15697	PRJNA17189	Bl-04	PRJNA32897					ND02	PRJNA49147	ATCC 334	PRJNA402			MV-22	PRJNA31203	KLDS1.8701	PRJNA266376	DGCC 11714	KX790939	JCM 1112	PRJDA19011	LMS2	PRJNA31497	SMXD51	PRJNA75261	DGCC 10280	KX790959			DGCC 7710	PRJNA213367
		DSM 20213	PRJNA237576	ATCC 55813	PRJNA31437	BI-12	PRJNA186412					PB2003/044-T3-4	PRJNA49619	ATCC 393	PRJDB480			SJ-9E-US	PRJNA42535	MB2-1	PRJNA274663	DGCC 11715	KX790940	SD2112	PRJNA30643	LOCK900	PRJNA196481	UCC118	PRJNA13280	DGCC 11161	KX790960			DGCC 7809	KX775429
		HPH0326.1	PRJNA169434	BBMN68	PRJNA53143	BLC1	PRJNA71815					MN-BM-F01	PRJNA304935	BD-II	PRJNA64431			SV-16A-US	PRJNA42543	MTCC 5463	PRJNA62111	DGCC 11716	KX790941	TD1	PRJNA211728	LOCK908	PRJNA196823	JCM1046	PRJNA242957	DGCC 1526	KX790946			DGCC 7854	KX775430
		JCM 7017	PRJNA214950	BG7	PRJNA270904	BS 01	PRJNA59607							BL23	PRJEA30359					R0052	PRJNA51767	DGCC 1680	KX790938			Lr-32	KX790944	Ren	PRJNA247452	DGCC 1760	KX790947			DGCC 7856	KX775431
		JCM 7019	PRJNA214951	Bi-26	KX790928	CNCM I-2494	PRJNA67865							CAUH35	PRJNA290442							DOMLa	PRJNA191579			MTCC 5462	PRJNA62113			DGCC 2418	KX790948			DGCC 7891	KX775432
		NCFB 2258	PRJNA214954	Bl-05	KX790929	DSM 10140	PRJNA32893							CRF28	PRJNA68467							HFC8	PRJNA295007			R0011	PRJNA51799			DGCC 2631	KX790949			DGCC 7984	KX775433
		S27	PRJNA214956	BT1	PRJNA270905	HN019	PRJNA28807							DGCC 11287	KX790933							JDM1	PRJNA32969							DGCC 6773	KX790951			DGCC 7995	KX775434
		UCC2003	PRJNA13487	BXY01	PRJNA251950	KLDS2.0603	PRJNA225662							DGCC 2132	KX790932							Lp-115	KX790942							DGCC 7192	KX790952			DGCC 7996	KX775435
				CCUG30698	PRJNA287222	RH	PRJNA245929							JCM 8130	PRJDB478							NC8	PRJNA67175							DGCC 7270	KX790953			DGCC 7998	KX775436
				DJO10A	PRJNA18773	V9	PRJNA32515							KL1	PRJNA307294							P-8	PRJNA49145							DGCC 7290	KX790954			DGCC 8014	KX775437
				E18	PRJNA197134									L9	PRJNA289435							ST-III	PRJNA52949							Il1403	PRJNA72			DGCC 855	KX775425
				F8	PRJNA45963									Lc-10	PRJNA68485							WCFS1	PRJNA356							IO-1	PRJDA68077			DGCC 8897	KX775438
				GT15	PRJNA191592									Lc-11	KX790931							ZJ316	PRJNA186807							KF147	PRJNA41115			DGCC 9791	KX775439
				JCM 1217	PRJDA32047									LC2W	PRJNA64433							ZS2058	PRJNA291681							KLDS 4.0325	PRJNA218564			JIM 8232	PRJEA68521
				JCM 1222	PRJDA32049									LcA	PRJNA195542															Ll-23	KX790961			LMD-9	PRJNA13773
				JDM301	PRJNA47579									LcY	PRJNA196992															NCDO 2118	PRJNA196165			LMG 18311	PRJNA13162
				KACC 91563	PRJNA66401									LOCK919	PRJNA196824															S0	PRJNA267741			MN-BM-A01	PRJNA293401
				NCC2705	PRJNA328									Lpc-37	PRJNA68487															DGCC 6017	KX790950			MN-BM-A02	PRJNA274301
				NCIMB8809	PRJNA287223									M36	PRJNA68469															YF11	PRJNA83637			MN-ZLW-002	PRJNA159887
														N1115	PRJNA234304																			MTCC 5460	PRJNA71267
														T71499	PRJNA68471																			MTCC 5461	PRJNA71269
														UCD174	PRJNA68473																			ND03	PRJNA49149
														UW1	PRJNA68475																			S9	PRJNA307645
														UW4	PRJNA68477																			SMQ-301	PRJNA251645
														W56	PRJEB219																			St-21	KX775440
														Zhang	PRJNA28537
