# Supplementary material for: Genotyping by PCR and High-Throughput Sequencing of Commercial Probiotic Products Reveals Composition Biases
Source: Front Microbiol. 2016 Nov 3;7:1747. doi: 10.3389/fmicb.2016.01747 (PMC5093124; doi:10.3389/fmicb.2016.01747)
Supplement: Table S3 — Primers used in the study. [file Table3.XLSX]

## Sheet: Tab_S3_Primers
Test	Organism	Genetic Target	Sequence	Reference
mPCR rxnA	Lactobacillus plantarum	pgi	AAA TCG GCA TCT TTG TAT TCA TTT TGG GCA	This study
			TTG GTG GTC GTT TCA CTG TTT TGA CA
	Lactobacillus brevis	pgi	CCT TTG ATC GTT CCA AAC TGA CAC CG
			GCA CCC AGA TAA GAT CCC CCG
	Lactobacillus reuteri	pgi	ACG CTG CTT ACC GGA ACA TTC TTT
			ACC TTC CAA GTA GCC TAA ACC ATC AAG ATT
	Lactobacillus gasseri	pgi	CAG CAC CCT TCA TCA TTG CAT CAA TAT CT
			GGT ATT GGT ATC GGT GGT TCT TAC CTT GG
	Bifidobacterium animalis subsp. lactis	pgi	GCA GAG CTC GCC GAT GAG
			CAG AAG CCG AAT GCG TTC GC
mPCR rxnB	Bifidobacterium bifidum	pgi	GCA CAT CAC CTT CGT TGA GGG T
			CGC GGT AGA ACT TGA TCA GGG A
	Lactobacillus acidophilus	pgi	ATG CAA GCA ATG GTT AAT GCT GCT AAT GAA
			AAA GTC CTT GTC ACC TAC CCA TTC AAT AAG
	Lactobacillus rhamnosus	pgi	CTT TGA AGC AAG AAG CCG ATG CG
			CCC ACA CAA CGG TTT CCA TCA GA
	Lactobacillus delbruekii subsp. bulgaricus	pgi	GGA TCG GCG GCT CAT ACT TG
			GGT GAG TCC TTG CTT ACG TCA GG
	Bifidobacterium longum subsp. infantis	pgi	CCT GGA GAA GGT CGC CGA A
			RGT RCC YTC GGC GCG CAC T
mPCR rxnC	Lactobacillus casei subsp. casei	pgi	AGC TGG ACA AGT TCG TTC ATG CC
			GAA GAC CTG TGA GTT GCC CTG AAT C
	Lactobacillus salivarius	pgi	TAT TGA CCA AGT GAG TGC AAG TCT GTT GA
			ATG ATG TTG GTG GTC GTT TCT CAG TAC TTA
	Lactococcus lactis	pgi	CAA TCG CTG GTT CTG TWG TTG TAC CT
			CGA AAT CCA ATG GCA AAT CGA CGG
	Lactobacillus casei subsp. paracasei	pgi	AGC TGG ACA AGT TCG TTC ATG CC
			TTG GCA CGA TCA GTT GTC GCA TAA
	Bifidobacterium breve	pgi	GCG ATC TGC ACT TCG ACC TC
			CGG CCT TCT GAG CCT CAT CAC
mPCR rxnD	Streptococcus thermophilus	pgi	TAC GAA CCA TCA CTT CAA TAC TTC GCT GAG
			TCA AGG TCT TCA GCC AAT TCA GGA ATA ACA
	Lactobacillus helveticus	pgi	TGG TAC TGG TGC TGG TAG TGA CT
			TAG CAG CTT CTT CCT TGC CGT AC
	Pediococcus pentosaceus	pgi	CAG CAC CCT TCA TCA ATT GGT CAA TAT CR
			GGT AGT GAT TTC CGT GGA TGG ATC GAT
	Lactobacillus fermentum	pgi	GCA ACA GCC TYT CCT CTT CTT ACA TCG
			TAA CCG AGG GTA AAC TCG TCT TCT TTG
	Bifidobacterium longum subsp. longum	pgi	GCA CTA TGA CGA GCT YCA GGY CGA A
			CTT CTG AGC CTC GTC GCC
Strain-Specific PCR	L. acidophilus NCFM and La-14	uridine monophosphate SNP	TCG GCA AAC TTA GTT GCA GAA GG	USP FCC 9, 3rd Supplement
			GGT GCT AAG CTA GGT ATG GAA CG
		histidine kinase SNP	GCT GAC GGA GAT TAT TCA AGC CA
			GCA GAA CAC ATA CGC TAC CAG AA
		ABC transporter Indel	AAA CTG CAA TTT AAG ATT ATG AGT TTC
			GGT ACC GTC TTG ATT ATT AGT GTA
	B. lactis Bl-04, Bi-07, and HN019	long-chain fatty acid-CoA ligase Indel	CAT CGC AAC TTC ACC CAC ATT G
			ATG CCG TAC CCC TGA ATG AAG
		long-chain fatty acid-CoA ligase Indel	CAT CGC AAC TTC ACC CAC ATT G
			ATG CCG TAC CCC TGA ATG AAG
		igr6 SNP	ACG GAT ATG TAT AGG TGG CAT GC
			GTA TGT TCA ATC GTA TGC AGC CC
		igr9 SNP	ACT CTT CTG TGT CGT TCT GCT TC
			CAA GGA TTG GAA CGC GAG AAA AC
		Balat_0660 SNP	CCT GCT GTG GTG AAT ACG AAG AA
			TTG CAT CTT GTA CAG TTC GGC AT
	L. paracasei Lpc-37	CRISPR spacers	GTT TGT GGC GGC GTA ACT TC
			GGT GAT CCT GAA CGC GGT T
	L. rhamnosus HN001	CRISPR spacers	CAC CTG CGA TCA AAG CGA AAC
			GCT CCC ACC GGC ACA TTA
16S rRNA profiling	various bacteria	16S rRNA V4 region	GTG CCA GCM GCC GCG GTA A	Caporaso 2011
			TAA TCT WTG GGV HCA TCA GG
