# Supplementary material for: Genotyping by PCR and High-Throughput Sequencing of Commercial Probiotic Products Reveals Composition Biases
Source: Front Microbiol. 2016 Nov 3;7:1747. doi: 10.3389/fmicb.2016.01747 (PMC5093124; doi:10.3389/fmicb.2016.01747)
Supplement: Table S4 — Settings used for all PCR assays. [file Table4.XLSX]

## Sheet: Tab_S4_PCR settings
PCR Mastermix per 25 µL reaction:	mPCR
Reagent	rxnA,C,D	rxnB		Strain-Specific PCR			16S rRNA PCR			Source
PCR-grade Water	to 24 µL	to 24 µL		to 24 µL			to 23 µL			Teknova p/n W330
forward primer	100 pM1	100 pM1		1 µm			200 pM			IDT
reverse primer				1 µm			200 pM			IDT
Platinum™ Hot Start PCR Master Mix	12.5 µL	12.5 µL		12.5 µL			12.5 µL			Invitrogen p/n 13000012
50mM MgCl2	none	0.25 µL		none			none			Invitrogen p/n y02028
Sample Template	1 µL	1 µL		1 µL			2 µL
Thermocycler Program
Step	Temp.	Time		Temp.	Time		Temp.	Time
Initial denaturing	95°C	30 sec.		95°C	30 sec.2		95°C	3 min.
Denaturing	95°C	30 sec.		95°C	30 sec.		95°C	45 sec.
Annealing	63°C	3 min.		various	3 min.		55°C	1 min.
Elongation	72°C	1 min.		72°C	1 min.		72°C	1.5 min.
Cycles	34 X			34 X			30 X
Final Elongation	72°C	10 min.		72°C	5 min.		72°C	10 min.
Hold	4°C	hold		4°C	hold		4°C	hold
1All forward and reverse primers are pre-diluted and combined.
2Altered initial denaturing time due to gDNA as template.
