# Supplementary material for: Genotyping by PCR and High-Throughput Sequencing of Commercial Probiotic Products Reveals Composition Biases
Source: Front Microbiol. 2016 Nov 3;7:1747. doi: 10.3389/fmicb.2016.01747 (PMC5093124; doi:10.3389/fmicb.2016.01747)
Supplement: Table S5 — HTS read analysis. [file Table5.XLSX]

## Sheet: Tab_S5_HTS_Results
#OTU ID	Type	% Identity OTU to (T)	Read total	taxonomy	allCFU	BlacCFU	LaciCFU	LrhaCFU	rxnACFU	rxnBCFU	rxnCCFU	rxnDCFU	1	2	3	4	5	6	7	8	9	10	11	12	13	15	16	17	18	19	20	21	22	23	24	25	26	27	28	29	30	31	32	33	34	35	36	37	38
denovo114662	B. animalis subsp. lactis DSM 10140(T)	99.21	6521	k__Bacteria; p__Actinobacteria; c__Actinobacteria; o__Bifidobacteriales; f__Bifidobacteriaceae; g__Bifidobacterium	0.00380829	0.000548905	5.47855e-05	0	0	1.53245e-05	0	0	0	0	0	9.2948e-06	0	0	0	0.000106494	0	3.37581e-05	2.90901e-05	3.84482e-05	0	0.00211175	0	0	0	0	0	1.32665e-05	0.0139218	0	0.0204751	0	0.0011096	0	0.000112015	0	0	0.00302232	1.63913e-05	0.00411571	1.91245e-05	0.00647437	0.0073157	0.00554017	0.00557089
denovo78185	B. animalis subsp. lactis DSM 10140(T)	100	443985	k__Bacteria; p__Actinobacteria; c__Actinobacteria; o__Bifidobacteriales; f__Bifidobacteriaceae; g__Bifidobacterium	0.0263137	0.935543	0.00632773	0.00100423	0.217993	0.000107271	7.21857e-05	5.93965e-05	0.000150683	0.0041265	9.02595e-05	0.000139422	9.77913e-05	0.0546452	0.000141192	0.00935376	0	0.392843	0.449529	0.572379	0	0.159637	0.0509933	6.02228e-05	0.0154232	0.000193949	0.000198341	0.239977	0.371153	0.000119481	0.803532	0.000201824	0.262647	4.52417e-05	0.570872	9.67343e-05	0.000119449	0.146458	6.55652e-05	0.41268	0.593853	0.211786	0.0943484	0.117643	0.161742
denovo182367	B. animalis subsp. lactis DSM 10140(T)	98.42	6458	k__Bacteria; p__Actinobacteria; c__Actinobacteria; o__Bifidobacteriales; f__Bifidobacteriaceae; g__Bifidobacterium	0.000627963	0.00015683	0	0	0.0149942	1.53245e-05	0	0	0	0	0	0	0	0.0033917	0	0.000124243	0	0.00879399	0.00378171	0.00169172	0	0.00369081	0.00203759	0	0.000371195	4.30997e-05	0	0.0118735	0.00592889	0	3.90747e-05	0	0.00958618	0	0.00712413	0	0	0.00589599	1.63913e-05	0.0032984	0.00424563	0.00455783	0.00328001	0.00389942	0.00421627
denovo35041	B. animalis subsp. lactis DSM 10140(T)	99.6	7472	k__Bacteria; p__Actinobacteria; c__Actinobacteria; o__Bifidobacteriales; f__Bifidobacteriaceae; g__Bifidobacterium	0.00322084	0.00101939	0	0	0	1.53245e-05	1.20309e-05	1.97988e-05	0	0	0	9.2948e-06	0	2.16032e-05	8.82449e-06	1.77491e-05	0	0.000236307	0.000436351	0.000576723	0	0.0019976	0	0	1.85598e-05	0	0	0.000291862	0.0160869	0	0.0222335	0	0.00121874	2.26209e-05	0.000784103	0	5.97247e-05	0.00371596	1.63913e-05	0.00446598	0.000611983	0.0080527	0.00656001	0.00526316	0.00609581
denovo35597	B. bifidum ATCC 29521(T)	100	61234	k__Bacteria; p__Actinobacteria; c__Actinobacteria; o__Bifidobacteriales; f__Bifidobacteriaceae; g__Bifidobacterium	0.00386906	5.22766e-05	0.00030132	0	0	0.00701862	0	0	0	0.00199723	1.50432e-05	0.035692	0	0	0	0.000212989	4.0734e-05	0.000557009	8.72702e-05	1.28161e-05	0	0.098244	2.68104e-05	0.0488407	0	8.61995e-05	1.8031e-05	0.00331662	0	0	0.0139497	0.197142	7.27603e-05	0.0654195	4.48059e-05	3.86937e-05	0	1.98185e-05	0.0190631	0.00861088	0	0.00608784	0.0152263	0.00882165	0.00726417
denovo10544	B. breve DSM 20213(T)	99.21	5905	k__Bacteria; p__Actinobacteria; c__Actinobacteria; o__Bifidobacteriales; f__Bifidobacteriaceae; g__Bifidobacterium	0.00334238	0.000261383	0	0	0	0	1.20309e-05	0	0	0	0	9.2948e-06	0	0	0	1.77491e-05	0	0	0	2.56322e-05	0	0.00136978	0	0	0	0	0	0	0.0121208	0	0.01647	4.03649e-05	0.000854934	2.26209e-05	0	0	2.98623e-05	0.0022593	1.63913e-05	0.00356111	1.91245e-05	0.00602342	0.00668864	0.00415512	0.00470732
denovo56801	B. breve DSM 20213(T)	99.6	8305	k__Bacteria; p__Actinobacteria; c__Actinobacteria; o__Bifidobacteriales; f__Bifidobacteriaceae; g__Bifidobacterium	0.00441599	0.000758011	0	2.71415e-05	0	0.00061298	0.000228588	0.000435575	0	0	0	0.00108749	0	0	0	0.000106494	0	1.68791e-05	0	2.56322e-05	0	0.00220688	0	0.000722674	0	0	0	1.32665e-05	0.0147919	0	0.018834	0.00395576	0.0011096	0.00140249	0	0.000174122	0.000328486	0.00267549	0.000737608	0.00455355	0	0.00663542	0.00752472	0.00564671	0.00609581
denovo83287	B. breve DSM 20213(T)	100	369756	k__Bacteria; p__Actinobacteria; c__Actinobacteria; o__Bifidobacteriales; f__Bifidobacteriaceae; g__Bifidobacterium	0.221752	0.00710962	0.0414726	0.00618825	0	0.306689	0.20046	0.365407	5.02277e-05	0.00099036	3.00865e-05	0.26084	1.39702e-05	0	2.64735e-05	0.000621217	0	5.06372e-05	8.72702e-05	5.12643e-05	2.46409e-05	0.0189677	5.36207e-05	0.205882	1.85598e-05	4.30997e-05	1.8031e-05	9.28653e-05	0.10239	9.95679e-05	0.104232	0.557116	0.00840382	0.245595	8.96118e-05	0.210784	0.341237	0.0238218	0.279832	0.0429084	9.56224e-05	0.0787554	0.113112	0.0575325	0.0602638
denovo64711	Lb. acidophilus CIP 76.13(T)	99.6	38256	k__Bacteria; p__Firmicutes; c__Bacilli; o__Lactobacillales; f__Lactobacillaceae; g__Lactobacillus	0.00202569	0	0.000520462	0	0	1.53245e-05	1.20309e-05	1.97988e-05	0.000318109	0.000759276	0.000466341	2.78844e-05	0.000447046	0.000442865	0.000247086	0.000727712	0	0.000202549	0.000261811	0.000192241	4.92817e-05	0.000361471	0.000241293	0.000180668	0	4.30997e-05	0.000721241	5.30659e-05	0.000343997	0.000318617	0	4.03649e-05	0.000673033	0.0834936	0.000201626	0.10751	0.118135	0.000237822	0.0411094	0	0.000152996	0.000112738	0.000128628	8.52333e-05	0.000169328
denovo65820	Lb. acidophilus CIP 76.13(T)	100	1120437	k__Bacteria; p__Firmicutes; c__Bacilli; o__Lactobacillales; f__Lactobacillaceae; g__Lactobacillus	0.00741401	0.000418213	0.755164	0.000325698	0	0.00898015	0.000180464	0.000296983	0.99769	0.981777	0.997563	0.000325318	0.630111	0.934888	0.475614	0.975293	0.000488808	0.586159	0.539533	0.112166	0.212971	0.657421	0.944637	0.296577	0.00619896	0.000344798	0.997548	0.114277	0.412979	0.768624	9.76868e-05	0.00016146	0.686166	0.000633384	0.403992	0.00073518	0.000821214	0.594336	0.000327826	0.0441636	0.174798	0.268026	0.249441	0.213509	0.260646
denovo170776	Lb. acidophilus CIP 76.13(T)	97.63	7129	k__Bacteria; p__Firmicutes; c__Bacilli; o__Lactobacillales; f__Lactobacillaceae; g__Lactobacillus	0.000222825	0	8.21783e-05	0	0	0.000245192	0	0	0	3.3012e-05	0	0	0.013118	0	0.017596	0.000159742	0	5.06372e-05	0	0.00521614	0.0182589	0.0026064	0	0.000441634	0.000389755	0	0	0.000172464	0.000728465	0.00312643	0	0	0	0	0	0	1.49312e-05	0.00658964	1.63913e-05	0.00108001	0.00262005	0.00111127	0.00292628	0.00298317	0.00574022
denovo176183	Lb. acidophilus CIP 76.13(T)	99.21	11483	k__Bacteria; p__Firmicutes; c__Bacilli; o__Lactobacillales; f__Lactobacillaceae; g__Lactobacillus	0.000607706	0	2.73928e-05	0	0	0	0	0	0	0	0	0	0	2.16032e-05	0	3.54981e-05	0	0	0	0	0	0	2.68104e-05	0	0	2.15499e-05	1.8031e-05	0	0	0	0	2.01824e-05	0	0.0254485	2.24029e-05	0.034805	0.0338788	9.90923e-06	0.0119165	0	0	0	0	0	0
denovo178520	Lb. acidophilus CIP 76.13(T)	98.42	5051	k__Bacteria; p__Firmicutes; c__Bacilli; o__Lactobacillales; f__Lactobacillaceae; g__Lactobacillus	2.02569e-05	0	0	0	0	0	0	0	0	0	0	1.85896e-05	1.39702e-05	0.000432063	0	5.32472e-05	0	0.00977298	0.00401443	0.0035116	0	0.00369081	0.00075069	0	0	0	0	0.000782722	0.00825593	0	1.95374e-05	0	0.00534789	0	0.0159509	0	0	0.00203139	0	0.000963251	0.0053931	0.00122401	0.000723531	0.000490092	0.0010329
denovo178704	Lb. acidophilus CIP 76.13(T)	99.6	10605	k__Bacteria; p__Firmicutes; c__Bacilli; o__Lactobacillales; f__Lactobacillaceae; g__Lactobacillus	0.000303853	0	0.00136964	0	0	0.000245192	0	0	0.00110501	0.00137	0.00124859	1.85896e-05	0.0162753	0.000853325	0.0237202	0.00136668	0	0.000877711	0.000727252	0.00563907	0.020415	0.00401423	0.00112604	0.0028104	0.000389755	0	0.000991706	0.000384728	0.00155811	0.00497839	0	0	0.00130969	4.52417e-05	0.000604879	3.86937e-05	4.47935e-05	0.00981014	8.19565e-05	0.00125514	0.00441776	0.00436456	0.00448589	0.00522054	0.00736577
denovo193434	Lb. acidophilus CIP 76.13(T)	99.21	9552	k__Bacteria; p__Firmicutes; c__Bacilli; o__Lactobacillales; f__Lactobacillaceae; g__Lactobacillus	0.000263339	0	0.000246535	0	0	0.000260516	4.81238e-05	1.97988e-05	6.69703e-05	4.9518e-05	6.0173e-05	0	0.0156885	2.16032e-05	0.0260852	0.000390479	0	0	0	0.00604919	0.0199714	0.00350056	0	0.00116431	0.000148478	0	1.8031e-05	6.63324e-05	0.000849876	0.00523727	0	0	0	0	0	3.86937e-05	0	0.0103452	3.27826e-05	0.0016638	0.00328941	0.00167496	0.00421256	0.00468783	0.00789068
denovo245319	Lb. brevis ATCC 14869(T)	100	10376	k__Bacteria; p__Firmicutes; c__Bacilli; o__Lactobacillales; f__Lactobacillaceae; g__Lactobacillus	0.0255439	0.00206493	0.009834	0.000597112	0.0957324	0	0	1.97988e-05	0	0	0	9.2948e-06	1.39702e-05	0	0	0	0	0	0	0	0	0	0	0	0.00541945	2.15499e-05	0	0	0	0.0277595	0	0	0	0	0	1.93469e-05	0	0.0015062	1.63913e-05	0.0155871	0	0.0213074	0.0355816	0.013957	0.0263813
denovo2759	Lb. casei BL23(T)	100	221847	k__Bacteria; p__Firmicutes; c__Bacilli; o__Lactobacillales; f__Lactobacillaceae; g__Lactobacillus	0.180772	0.0148204	0.0532515	0.00474976	0	0.000367788	0.615106	1.97988e-05	3.34851e-05	0.000693252	1.50432e-05	8.36532e-05	0.000544837	3.24048e-05	0.000485347	0.000159742	2.0367e-05	8.43953e-05	0.00011636	0.283825	0.000628342	0.00837091	2.68104e-05	8.02971e-05	0.253489	8.61995e-05	1.8031e-05	1.32665e-05	0.00643477	0.0167473	3.90747e-05	0.000343102	3.63802e-05	0.137173	6.72088e-05	0.053494	0.0707439	0.00806611	0.52498	0.119735	0.018436	0.0218228	0.0857786	0.0849137	0.166365
denovo35627	Lb. casei BL23(T)	99.21	5361	k__Bacteria; p__Firmicutes; c__Bacilli; o__Lactobacillales; f__Lactobacillaceae; g__Lactobacillus	0.00674553	0	0	0	0	1.53245e-05	4.81238e-05	0	0	0	0	0	0	0	0	0	0	0	0	1.28161e-05	0	0	0	0	0.04768	0	0	0	0	3.98272e-05	0	2.01824e-05	0	0.00780419	0	0.000773874	0.000746558	0.000148638	1.63913e-05	0.00569193	0	0.000499267	0.00569178	0.0112295	0.00245526
denovo216282	Lb. casei BL23(T)	99.6	8762	k__Bacteria; p__Firmicutes; c__Bacilli; o__Lactobacillales; f__Lactobacillaceae; g__Lactobacillus	0.0135113	0.00015683	0.00030132	0	0	0	0.00281524	0	0	0	0	0	4.19106e-05	0	2.64735e-05	0	0	1.68791e-05	0	0.00744614	0	0.000856116	0	0	0.0294358	4.30997e-05	0	0	0.00070823	0.0019117	0	0	1.81901e-05	0.0103604	0	0.00127689	0.00180667	0.000911649	0.00358969	0.00691789	0.00116659	0.00249634	0.0107083	0.0121671	0.0165941
denovo1091	Lb. delbrueckii subsp. bulgaricus ATCC 11842(T)	99.6	12163	k__Bacteria; p__Firmicutes; c__Bacilli; o__Lactobacillales; f__Lactobacillaceae; g__Lactobacillus	0.0113033	0.00094098	0.00315017	0.000217132	0	0.0551222	0	0	1.67426e-05	0	0	0	1.39702e-05	0	6.17714e-05	0	0	0	0	0	0	0	0	0	0.00610616	0	0	0.0700868	0.00153787	0	0	0	0	2.26209e-05	0	0	0	0	0	0.00610059	0	0.000161054	0.00807139	0.00547624	0.00492744
denovo167316	Lb. delbrueckii subsp. bulgaricus ATCC 11842(T)	99.6	11860	k__Bacteria; p__Firmicutes; c__Bacilli; o__Lactobacillales; f__Lactobacillaceae; g__Lactobacillus	0.000546935	2.61383e-05	0.000164357	2.71415e-05	0	0.000827523	0	0	0	1.6506e-05	0	9.2948e-06	0	1.08016e-05	8.82449e-06	0	0	0	0.000261811	0	0	0	0	0	7.4239e-05	0	0	0.00596991	0.000526113	0	0	0	0	0.000384554	0	0	0	2.97277e-05	0	0.000291894	0	0.0017877	0.00159177	0.000916258	0.000982102
denovo224181	Lb. delbrueckii subsp. bulgaricus ATCC 11842(T)	100	110286	k__Bacteria; p__Firmicutes; c__Bacilli; o__Lactobacillales; f__Lactobacillaceae; g__Lactobacillus	0.109711	0.00828585	0.0305977	0.00176419	0	0.394606	1.20309e-05	0	5.02277e-05	9.9036e-05	9.02595e-05	9.2948e-06	6.98509e-05	2.16032e-05	0.000185314	3.54981e-05	2.0367e-05	6.75162e-05	0	2.56322e-05	6.16021e-05	5.70744e-05	0	6.02228e-05	0.0432071	8.61995e-05	1.8031e-05	0.549656	0.016957	1.99136e-05	0	0	1.81901e-05	0.0762323	4.48059e-05	3.86937e-05	5.97247e-05	2.97277e-05	1.63913e-05	0.0432587	0.000210369	0.121306	0.0669346	0.0392073	0.0394195
denovo107857	Lb. fermentum CECT 562(T)	100	16247	k__Bacteria; p__Firmicutes; c__Bacilli; o__Lactobacillales; f__Lactobacillaceae; g__Lactobacillus	0.0226067	0.000758011	0.0037802	8.14244e-05	0	0	1.20309e-05	0.0943217	1.67426e-05	0	4.51297e-05	9.2948e-06	1.39702e-05	0	8.82449e-06	0	2.0367e-05	0	0	0	0	0	0	0.0598816	0	0	0	0	0	1.99136e-05	0	0	0	0.000113104	0	0	0	0	0	0	0.0229876	0	0	0.00368634	0.00128689
denovo177670	Lb. gasseri ATCC 33323(T)	100	116032	k__Bacteria; p__Firmicutes; c__Bacilli; o__Lactobacillales; f__Lactobacillaceae; g__Lactobacillus	0.0727626	0.00282294	0.00950529	0.000651395	0.16263	4.59735e-05	1.20309e-05	1.97988e-05	0	0.000693252	4.51297e-05	0.701451	4.19106e-05	4.32063e-05	1.7649e-05	1.77491e-05	4.0734e-05	0	2.90901e-05	0	3.69613e-05	1.90248e-05	2.68104e-05	0	7.4239e-05	4.30997e-05	3.6062e-05	5.30659e-05	0	0.105741	0	0	0.021246	4.52417e-05	0	3.86937e-05	4.47935e-05	0.034167	0	0.024198	0.0499531	0.0659999	0.104124	0.00845941	0.138459
denovo149969	Lb. helveticus DSM 20075(T)	100	13069	k__Bacteria; p__Firmicutes; c__Bacilli; o__Lactobacillales; f__Lactobacillaceae; g__Lactobacillus	0.0227687	0.00216948	0.0101627	0.000298556	0	0	0	0.226756	0	0	0	0	1.39702e-05	0	8.82449e-06	5.32472e-05	0	0	0	0	0	0	0	0.000260966	0	2.15499e-05	0	1.32665e-05	0	0	0	0	1.81901e-05	0	0	0	0	9.90923e-06	0	0	0	1.61054e-05	1.60785e-05	0	0
denovo30289	Lb. plantarum subsp. plantarum ATCC 14917(T)	99.21	8681	k__Bacteria; p__Firmicutes; c__Bacilli; o__Lactobacillales; f__Lactobacillaceae	0.00672528	0	0.000109571	0.000244273	0.00461361	0	0	0	0	3.3012e-05	0	0	0	0	0	0	0	0	0	0	2.46409e-05	0.000152198	0	0.00879253	0.0544172	6.46496e-05	1.8031e-05	0	8.09405e-05	0.000657148	0	2.01824e-05	0	0.0146357	0	0.00272791	0.00285185	0.00243767	0	0.00773519	0	0.00181991	0.00622237	0.0160665	0.00357282
denovo129023	Lb. plantarum subsp. plantarum ATCC 14917(T)	100	251850	k__Bacteria; p__Firmicutes; c__Bacilli; o__Lactobacillales; f__Lactobacillaceae	0.0567597	0.0055936	0.0204624	0.000949951	0.297578	6.1298e-05	7.21857e-05	3.95977e-05	3.34851e-05	0.00176614	0.000105303	7.43584e-05	4.19106e-05	5.40079e-05	6.17714e-05	0.000212989	8.14681e-05	0.000118153	5.81801e-05	3.84482e-05	8.6243e-05	0.00523182	2.68104e-05	0.329881	0.485468	0.99638	0.000108186	0.000132665	0.00212469	0.0108529	1.95374e-05	0.000100912	3.63802e-05	0.108377	2.24029e-05	0.0311678	0.0159017	0.0220579	0.000180304	0.0874807	0	0.0377833	0.0870166	0.246133	0.0253992
denovo29895	Lb. plantarum subsp. plantarum ATCC 14917(T)	99.6	43668	k__Bacteria; p__Firmicutes; c__Bacilli; o__Lactobacillales; f__Lactobacillaceae; g__	0.0172994	0.00185582	0.00569769	0.000271415	0.0680507	0	1.20309e-05	0	1.67426e-05	1.6506e-05	1.50432e-05	2.78844e-05	2.79404e-05	0	0	1.77491e-05	0	0	0	1.28161e-05	1.23204e-05	0.00114149	0	0.000120446	0.000389755	0.000517197	0	3.97994e-05	0.000586819	0.00270825	0	0	0	0.000158346	0	0.00901563	0.00488249	0.00706528	1.63913e-05	0.0236726	1.91245e-05	0.0104846	0.0242946	0.0678031	0.00773829
denovo183253	Lb. plantarum subsp. plantarum ATCC 14917(T)	99.6	6633	k__Bacteria; p__Firmicutes; c__Bacilli; o__Lactobacillales; f__Lactobacillaceae; g__	0.00599603	2.61383e-05	0	8.14244e-05	0.011534	0	1.20309e-05	0	0	0	0	9.2948e-06	0	0	1.7649e-05	0	0	0	2.90901e-05	0	4.92817e-05	0.000152198	0	0.00453679	0.0464922	0.00178864	0	0	2.02351e-05	0.000219049	1.95374e-05	2.01824e-05	0	0.0116497	0	0.00135428	0.00165736	0.00135756	0	0.00493301	0	0.00151391	0.00435726	0.0108672	0.00152395
denovo190946	Lb. reuteri JCM 1112(T)	99.21	7930	k__Bacteria; p__Firmicutes; c__Bacilli; o__Lactobacillales; f__Lactobacillaceae; g__Lactobacillus	0	0	5.47855e-05	0	0.00461361	0	0	0	0	0.000115542	0	0	0	0	0	0	0.1454	0	2.90901e-05	0	0	0	0	0	1.85598e-05	0	3.6062e-05	0	0	0	0	0	0	0	0	0	0	0	0	0	0	0.0107262	0	0.00221607	0
denovo219628	Lb. reuteri JCM 1112(T)	100	49961	k__Bacteria; p__Firmicutes; c__Bacilli; o__Lactobacillales; f__Lactobacillaceae; g__Lactobacillus	0.0310538	0.00358095	0.0079439	0.000352839	0.122261	6.1298e-05	3.60928e-05	3.95977e-05	0.000251138	6.6024e-05	0	4.6474e-05	2.79404e-05	0	4.41224e-05	0	0.853744	6.75162e-05	0.000785432	6.40804e-05	4.92817e-05	0.000114149	0	0	7.4239e-05	4.30997e-05	7.21241e-05	0	4.04703e-05	1.99136e-05	0	0	0	0	0	1.93469e-05	1.49312e-05	0	3.27826e-05	0	0.0151657	0.0652913	1.60785e-05	0.0137652	0
denovo24720	Lb. rhamnosus JCM 1136(T)	100	190401	k__Bacteria; p__Firmicutes; c__Bacilli; o__Lactobacillales; f__Lactobacillaceae; g__Lactobacillus	0.0348823	0.0031366	0.0134498	0.786342	0	0.166776	0.00197307	5.93965e-05	5.02277e-05	0.00262446	9.02595e-05	4.6474e-05	0.227966	2.16032e-05	0.251648	0.00891003	6.1101e-05	0	8.72702e-05	0.000897125	0.420977	0.0157335	2.68104e-05	0.028927	0.000946548	0.000107749	0.000108186	0.00145931	0.00271151	0.0233387	1.95374e-05	0.239949	3.63802e-05	0.130341	2.24029e-05	0.0469548	0.0718936	0.0741508	0.10856	0.0605972	0.0620207	0.01253	0.0173487	0.00617942	0.0118022
denovo62023	Lb. rhamnosus JCM 1136(T)	99.21	5573	k__Bacteria; p__Firmicutes; c__Bacilli; o__Lactobacillales; f__Lactobacillaceae; g__Lactobacillus	0.000729247	0	0.000191749	2.71415e-05	0	0.00626772	0	0	0	1.6506e-05	0	0	0.0119166	0	0.0132103	7.09963e-05	0	0	0	0	0.0126038	0.000856116	0	0.000983639	0	0	0	1.32665e-05	0.000404703	0.00197144	0	0	0	0.00230733	0	0.000561059	0.00132887	0.00554917	0.000753999	0.00140109	0.00235231	0.000821375	0.000932551	0.000170467	0.000880505
denovo113290	Lb. rhamnosus JCM 1136(T)	99.6	8413	k__Bacteria; p__Firmicutes; c__Bacilli; o__Lactobacillales; f__Lactobacillaceae; g__Lactobacillus	0.00255236	2.61383e-05	2.73928e-05	0.00130279	0	0.0107884	7.21857e-05	1.97988e-05	0	0	1.50432e-05	0	0.0152415	0	0.0143133	0.000301734	0	1.68791e-05	0	8.97125e-05	0.0126777	0.00197858	0	0.00268995	0.000278396	0	0	0.000145931	0.000384468	0.00306669	0	0.000423831	0	0.0101568	0	0.000986689	0.00210529	0.00891831	0.00106543	0.00288975	0.00338503	0.00127233	0.00173647	0.0007671	0.00130383
denovo137937	Lb. rhamnosus JCM 1136(T)	97.63	5228	k__Bacteria; p__Firmicutes; c__Bacilli; o__Lactobacillales; f__Lactobacillaceae; g__Lactobacillus	0.000121541	0	2.73928e-05	0	0	0.000321814	1.20309e-05	0	0	3.3012e-05	0	0	0.0134952	1.08016e-05	0.0127955	1.77491e-05	0	0	0	0	0.0116674	0.0019976	0	0.000983639	0	0	0	7.95988e-05	0.000404703	0.0030866	0	0	1.81901e-05	0.00171918	0	0.000464324	0.00149312	0.0071941	0.000590087	0.000262705	0.00256268	0.000499267	0.000675295	0.000298317	0.000491051
denovo166917	Lb. rhamnosus JCM 1136(T)	99.6	52169	k__Bacteria; p__Firmicutes; c__Bacilli; o__Lactobacillales; f__Lactobacillaceae; g__Lactobacillus	0.00873071	0.000810288	0.00342409	0.192623	0	0.04038	8.42166e-05	0	3.34851e-05	0.00236036	1.50432e-05	9.2948e-06	0.000209553	1.08016e-05	0.163491	8.87453e-05	4.0734e-05	1.68791e-05	2.90901e-05	1.28161e-05	0.269325	1.90248e-05	0	8.02971e-05	5.56793e-05	0	1.8031e-05	0.000968452	6.07054e-05	3.98272e-05	0	0.000141277	1.81901e-05	0.000180967	0	0	2.98623e-05	6.93646e-05	0.000163913	0.0140401	7.64979e-05	3.22108e-05	3.21569e-05	0.000106542	3.38656e-05
denovo175427	Lb. rhamnosus JCM 1136(T)	99.6	8248	k__Bacteria; p__Firmicutes; c__Bacilli; o__Lactobacillales; f__Lactobacillaceae; g__Lactobacillus	0.000101284	0	0	0.00037998	0	0.000107271	1.20309e-05	0	0	0.00024759	0	1.85896e-05	0.0545396	0	0.000167665	0.00141993	0	0	0	0	9.85634e-05	0.00350056	0	0.00596206	0	0	0	0	0.000526113	0.00471952	0	0.000121095	0	0.000135725	0	5.80406e-05	2.98623e-05	0.012991	0.000180304	2.91894e-05	0.0123927	0.00354319	0.00323177	0.000980183	0.0021674
denovo18220	Lb. salivarius ATCC 11741(T)	100	20109	k__Bacteria; p__Firmicutes; c__Bacilli; o__Lactobacillales; f__Lactobacillaceae; g__Lactobacillus	0.0107159	0.000758011	0.00186271	0	0	0	0.037332	0	0	1.6506e-05	0	0	1.39702e-05	0.00507675	0	0	2.0367e-05	0	0	0	0	0	0	0	0.00339644	0	0	1.32665e-05	0.00532184	0.0145369	0	0	0	0.0137761	0	1.93469e-05	0	0.00211067	0.00652373	0.0418284	0.0196026	0.0133031	0.019664	0.0191562	0.0093977
denovo14950	Lc. lactis subsp. lactis JCM 5805(T)	100	32292	k__Bacteria; p__Firmicutes; c__Bacilli; o__Lactobacillales; f__Streptococcaceae; g__Lactococcus	0.0452133	0.00324115	0.0124911	0.000651395	0	0	0.141303	1.97988e-05	0.000117198	9.9036e-05	7.52162e-05	0	0	0	0	0.000106494	0	1.68791e-05	2.90901e-05	0	0	0	0	4.01485e-05	0	0	3.6062e-05	2.65329e-05	6.07054e-05	0	0	6.05473e-05	1.81901e-05	0	0	0.194823	0.0958133	0	1.63913e-05	0	5.73734e-05	4.83162e-05	0	0	1.69328e-05
denovo85752	P. acidilactici DSM 20284(T)	100	31335	k__Bacteria; p__Firmicutes; c__Bacilli; o__Lactobacillales; f__Lactobacillaceae; g__Pediococcus	0.000992586	0	0	8.14244e-05	0	1.53245e-05	4.81238e-05	0.000118793	0	0	0	1.85896e-05	0	0	0	0	0	0	0	0	0	0	0	4.01485e-05	1.85598e-05	2.15499e-05	0	1.32665e-05	0	3.98272e-05	1.95374e-05	4.03649e-05	1.81901e-05	0	2.24029e-05	0.301366	0.233285	0	0	2.91894e-05	0	4.83162e-05	0	0	0
denovo151059	P. pentosaceus DSM 20336(T)	100	4976	k__Bacteria; p__Firmicutes; c__Bacilli; o__Lactobacillales; f__Lactobacillaceae; g__Pediococcus	0.00769761	0.000679596	0.00147921	0	0	0	0	0.0878475	0	0	1.50432e-05	0	0	0	8.82449e-06	0	2.0367e-05	0	0	0	1.23204e-05	0	0	0	0	0	0	0	0	0	0	0	0	0	2.24029e-05	0.000580406	0.000612178	0	0	0	0	0	0	0	0
denovo131639	S. salivarius subsp. thermophilus ATCC 19258(T)	100	18575	k__Bacteria; p__Firmicutes; c__Bacilli; o__Lactobacillales; f__Streptococcaceae; g__Streptococcus	0.025949	0.00237859	0.00646469	0.000759961	0	1.53245e-05	0	0.224459	0	0	0	0	0	0	0	0	0	0	5.81801e-05	0	0	0	0	0	0	0	0	0	0	0	0	8.07298e-05	1.81901e-05	0.0522994	0	3.86937e-05	2.98623e-05	0	4.91739e-05	0	9.56224e-05	0	0	0	0
Total					49366	38258	36506	36844	867	65255	83119	50508	59728	60584	66475	107587	71581	92579	113321	56341	49099	59245	34376	78027	81166	52563	37299	49815	53880	46404	55460	75378	49419	50217	51184	49548	54975	44207	44637	51688	66974	100916	61008	34259	52289	62091	62195	46930	59057
[truncated: 14 more columns]
