# Supplementary material for: Genotyping by PCR and High-Throughput Sequencing of Commercial Probiotic Products Reveals Composition Biases
Source: Front Microbiol. 2016 Nov 3;7:1747. doi: 10.3389/fmicb.2016.01747 (PMC5093124; doi:10.3389/fmicb.2016.01747)
Supplement: Table S6 — Standard concentrations. [file Table6.XLSX]

## Sheet: Table S6
	CFU Standards (final CFU of each bacteria in the standard prior to gDNA extraction )									DNA Standards (after individual gDNA extraction, final DNA concentrations each bacteria in standards)
Species	all_CFU	Lrha_CFU	Laci_CFU	Blac_CFU	rxnA_CFU	rxnB_CFU	rxnC_CFU	rxnD_CFU		all_DNA	Lrha_DNA	Laci_DNA	Blac_DNA	rxnA_DNA	rxnB_DNA	rxnC_DNA	rxnD_DNA
Bifidobacterium animalis subsp. lactis	1x108	1x105	1x105	1x108	1x108	0	0	0		1 ng/uL	1 pg/uL	1 pg/uL	1 ng/uL	1 ng/uL	0	0	0
Lactobacillus brevis	1x108	1x105	1x105	1x105	1x108	0	0	0		1 ng/uL	1 pg/uL	1 pg/uL	1 pg/uL	1 ng/uL	0	0	0
Lactobacillus gasseri	1x108	1x105	1x105	1x105	1x108	0	0	0		1 ng/uL	1 pg/uL	1 pg/uL	1 pg/uL	1 ng/uL	0	0	0
Lactobacillus plantarum	1x108	1x105	1x105	1x105	1x108	0	0	0		1 ng/uL	1 pg/uL	1 pg/uL	1 pg/uL	1 ng/uL	0	0	0
Lactobacillus reuteri	1x108	1x105	1x105	1x105	1x108	0	0	0		1 ng/uL	1 pg/uL	1 pg/uL	1 pg/uL	1 ng/uL	0	0	0
Bifidobacterium bifidum	1x108	1x105	1x105	1x105	0	1x108	0	0		1 ng/uL	1 pg/uL	1 pg/uL	1 pg/uL	0	1 ng/uL	0	0
Bifidobacterium longum subsp. infantis	1x108	1x105	1x105	1x105	0	1x108	0	0		1 ng/uL	1 pg/uL	1 pg/uL	1 pg/uL	0	1 ng/uL	0	0
Lactobacillus acidophilus	1x108	1x105	1x108	1x105	0	1x108	0	0		1 ng/uL	1 pg/uL	1 ng/uL	1 pg/uL	0	1 ng/uL	0	0
Lactobacillus delbruekii subsp. bulgaricus	1x108	1x105	1x105	1x105	0	1x108	0	0		1 ng/uL	1 pg/uL	1 pg/uL	1 pg/uL	0	1 ng/uL	0	0
Lactobacillus rhamnosus	1x108	1x108	1x105	1x105	0	1x108	0	0		1 ng/uL	1 ng/uL	1 pg/uL	1 pg/uL	0	1 ng/uL	0	0
Bifidobacterium breve	1x108	1x105	1x105	1x105	0	0	1x108	0		1 ng/uL	1 pg/uL	1 pg/uL	1 pg/uL	0	0	1 ng/uL	0
Lactobacillus casei subsp. casei	1x108	1x105	1x105	1x105	0	0	1x108	0		1 ng/uL	1 pg/uL	1 pg/uL	1 pg/uL	0	0	1 ng/uL	0
Lactobacillus casei subsp. paracasei	1x108	1x105	1x105	1x105	0	0	1x108	0		1 ng/uL	1 pg/uL	1 pg/uL	1 pg/uL	0	0	1 ng/uL	0
Lactobacillus salivarius	1x108	1x105	1x105	1x105	0	0	1x108	0		1 ng/uL	1 pg/uL	1 pg/uL	1 pg/uL	0	0	1 ng/uL	0
Lactococcus lactis	1x108	1x105	1x105	1x105	0	0	1x108	0		1 ng/uL	1 pg/uL	1 pg/uL	1 pg/uL	0	0	1 ng/uL	0
Bifidobacterium longum subsp. longum	1x108	1x105	1x105	1x105	0	0	0	1x108		1 ng/uL	1 pg/uL	1 pg/uL	1 pg/uL	0	0	0	1 ng/uL
Lactobacillus fermentum	1x108	1x105	1x105	1x105	0	0	0	1x108		1 ng/uL	1 pg/uL	1 pg/uL	1 pg/uL	0	0	0	1 ng/uL
Lactobacillus helveticus	1x108	1x105	1x105	1x105	0	0	0	1x108		1 ng/uL	1 pg/uL	1 pg/uL	1 pg/uL	0	0	0	1 ng/uL
Pediococcus pentosaceus	1x108	1x105	1x105	1x105	0	0	0	1x108		1 ng/uL	1 pg/uL	1 pg/uL	1 pg/uL	0	0	0	1 ng/uL
Streptococcus thermophilus	1x108	1x105	1x105	1x105	0	0	0	1x108		1 ng/uL	1 pg/uL	1 pg/uL	1 pg/uL	0	0	0	1 ng/uL
